# Supplementary material for: Proteomic analysis of Drosophila CLOCK complexes identifies rhythmic interactions with SAGA and Tip60 complex component NIPPED-A
Source: Sci Rep. 2020 Oct 21;10:17951. doi: 10.1038/s41598-020-75009-5 (PMC7578830; doi:10.1038/s41598-020-75009-5)
Supplement: Supplementary file 2 — Supplementary Information 2 [file 41598_2020_75009_MOESM2_ESM.xlsx]

## Sheet: Sheet1
Data S1. Proteins identified in GFP-CLK complexes at different times during a diurnal cycle
ZT-6				ZT-9				ZT-12				ZT-16				ZT-20				ZT-24
		CLK-GFP	GFP			CLK-GFP	GFP			CLK-GFP	GFP			CLK-GFP	GFP			CLK-GFP	GFP			CLK-GFP	GFP
Identified Proteins (138)	Molecular Weight	Spectral Counts	Spectral Counts	Identified Proteins (109)	Molecular Weight	Spectral Counts	Spectral Counts	Identified Proteins (71)	Molecular Weight	Spectral Counts	Spectral Counts	Identified Proteins (134)	Molecular Weight	Spectral Counts	Spectral Counts	Identified Proteins (69)	Molecular Weight	Spectral Counts	Spectral Counts	Identified Proteins (87)	Molecular Weight	Spectral Counts	Spectral Counts
Circadian locomoter output cycles protein kaput OS=Drosophila melanogaster GN=Clk	116	109	0	Circadian locomoter output cycles protein kaput OS=Drosophila melanogaster GN=Clk PE=2 SV=3	116	121	0	Actin, larval muscle OS=Drosophila melanogaster GN=Act79B PE=2 SV=2	42	76	0	Circadian locomoter output cycles protein kaput OS=Drosophila melanogaster GN=Clk PE=2 SV=3	116	107	0	Protein timeless OS=Drosophila melanogaster GN=tim PE=1 SV=2	159	0	107	Period circadian protein OS=Drosophila melanogaster GN=per PE=1 SV=2	128	0	191
Actin-42A OS=Drosophila melanogaster GN=Act42A	42	101	0	Short stop, isoform G OS=Drosophila melanogaster GN=shot PE=1 SV=1	615	74	0	Circadian locomoter output cycles protein kaput OS=Drosophila melanogaster GN=Clk PE=2 SV=3	116	70	0	Protein timeless OS=Drosophila melanogaster GN=tim PE=1 SV=2	159	59	0	Period circadian protein OS=Drosophila melanogaster GN=per PE=1 SV=2	128	0	105	Protein timeless OS=Drosophila melanogaster GN=tim PE=1 SV=2	159	0	156
Actin, larval muscle OS=Drosophila melanogaster GN=Act79B	42	100	0	Period circadian protein OS=Drosophila melanogaster GN=per PE=1 SV=2	128	31	0	Tubulin beta-3 chain OS=Drosophila melanogaster GN=betaTub60D PE=1 SV=2	51	62	0	Tubulin beta-3 chain OS=Drosophila melanogaster GN=betaTub60D PE=1 SV=2	51	56	0	Circadian locomoter output cycles protein kaput OS=Drosophila melanogaster GN=Clk PE=2 SV=3	116	0	79	Circadian locomoter output cycles protein kaput OS=Drosophila melanogaster GN=Clk PE=2 SV=3	116	0	105
Tubulin beta-3 chain OS=Drosophila melanogaster GN=betaTub60D	51	63	0	Protein cycle OS=Drosophila melanogaster GN=cyc PE=2 SV=2	48	28	0	Protein cycle OS=Drosophila melanogaster GN=cyc PE=2 SV=2	48	15	0	Actin, larval muscle OS=Drosophila melanogaster GN=Act79B PE=2 SV=2	42	53	0	Actin, larval muscle OS=Drosophila melanogaster GN=Act79B PE=2 SV=2	42	0	65	Tubulin beta-3 chain OS=Drosophila melanogaster GN=betaTub60D PE=1 SV=2	51	0	95
Period circadian protein OS=Drosophila melanogaster GN=per	128	61	0	Rhea OS=Drosophila melanogaster GN=rhea PE=1 SV=1	307	22	0	GH06117p OS=Drosophila melanogaster GN=pst PE=2 SV=2	77	13	0	Period circadian protein OS=Drosophila melanogaster GN=per PE=1 SV=2	128	49	0	Protein cycle OS=Drosophila melanogaster GN=cyc PE=2 SV=2	48	0	38	Actin, larval muscle OS=Drosophila melanogaster GN=Act79B PE=2 SV=2	42	0	69
Tropomyosin-1, isoforms 33/34 OS=Drosophila melanogaster GN=Tm1	55	53	0	Serine/threonine-protein phosphatase 2B catalytic subunit 2 OS=Drosophila melanogaster GN=Pp2B-14D PE=1 SV=2	63	19	0	Heat shock protein 68 OS=Drosophila melanogaster GN=Hsp68 PE=1 SV=1	70	10	0	CG10830 OS=Drosophila melanogaster GN=CG10830 PE=2 SV=1	26	23	0	Tropomyosin-1, isoforms 33/34 OS=Drosophila melanogaster GN=Tm1 PE=2 SV=2	55	0	38	Protein cycle OS=Drosophila melanogaster GN=cyc PE=2 SV=2	48	0	51
RH04437p OS=Drosophila melanogaster GN=Cpr92F	21	39	0	40S ribosomal protein S6 OS=Drosophila melanogaster GN=RpS6 PE=1 SV=1	28	16	0	Lysyl-tRNA synthetase OS=Drosophila melanogaster GN=Aats-lys PE=2 SV=1	65	10	0	LD47736p OS=Drosophila melanogaster GN=Sodh-2 PE=2 SV=1	39	18	0	Discs overgrown protein kinase OS=Drosophila melanogaster GN=dco PE=1 SV=2	48	0	23	Actin-42A OS=Drosophila melanogaster GN=Act42A PE=1 SV=3	42	0	43
Glyceraldehyde-3-phosphate dehydrogenase 1 OS=Drosophila melanogaster GN=Gapdh1	35	29	0	60S ribosomal protein L8 OS=Drosophila melanogaster GN=RpL8 PE=2 SV=1	28	15	0	GH12714p OS=Drosophila melanogaster GN=PpD3 PE=2 SV=1	59	9	0	RH04924p OS=Drosophila melanogaster GN=se PE=1 SV=1 sepia	28	18	0	Cuticular protein 67B OS=Drosophila melanogaster GN=Cpr67B PE=2 SV=1	30	0	16	Discs overgrown protein kinase OS=Drosophila melanogaster GN=dco PE=1 SV=2	48	0	27
Myosin regulatory light chain 2 OS=Drosophila melanogaster GN=Mlc2	24	25	0	CG34417, isoform H OS=Drosophila melanogaster GN=CG34417 PE=4 SV=1	558	14	0	CG9780 OS=Drosophila melanogaster GN=CG9780 PE=2 SV=1	67	9	0	V-type proton ATPase subunit D 1 OS=Drosophila melanogaster GN=Vha36 PE=1 SV=1	28	17	0	CG7789 OS=Drosophila melanogaster GN=CG7789 PE=2 SV=1	33	0	14	Actin-57B OS=Drosophila melanogaster GN=Act57B PE=3 SV=1	42	0	26
Moesin/ezrin/radixin homolog 1 OS=Drosophila melanogaster GN=Moe	68	22	0	Laminin subunit gamma-1 OS=Drosophila melanogaster GN=LanB2 PE=1 SV=2	182	13	0	Proteasome subunit alpha type-7-1 OS=Drosophila melanogaster GN=Pros28.1 PE=1 SV=2	28	9	0	CG31472, isoform B OS=Drosophila melanogaster GN=CG31472 PE=2 SV=1	27	17	0	Glycoprotein 93 OS=Drosophila melanogaster GN=Gp93 PE=1 SV=1	90	0	14	CG34352 OS=Drosophila melanogaster GN=CG34352 PE=1 SV=1	516	0	19
CG10237, isoform C OS=Drosophila melanogaster GN=CG10237	36	21	0	CG1240 OS=Drosophila melanogaster GN=CG1240 PE=1 SV=1	27	13	0	Centaurin beta 1A, isoform B OS=Drosophila melanogaster GN=cenB1A PE=1 SV=1	67	8	0	CG6206, isoform B OS=Drosophila melanogaster GN=CG6206 PE=1 SV=1	123	17	0	60S ribosomal protein L19 OS=Drosophila melanogaster GN=RpL19 PE=1 SV=2	24	0	11	Ejaculatory bulb-specific protein 1 OS=Drosophila melanogaster GN=Peb PE=1 SV=1	38	0	17
Cuticular protein 49Ac, isoform C OS=Drosophila melanogaster GN=Cpr49Ac	37	20	0	Protein timeless OS=Drosophila melanogaster GN=tim PE=1 SV=2	159	11	0	CG32544 OS=Drosophila melanogaster GN=CG32544 PE=2 SV=1	20	8	0	Microtubule-associated protein OS=Drosophila melanogaster GN=tau PE=2 SV=2	39	17	0	Elongation factor Ts OS=Drosophila melanogaster GN=CG6412 PE=1 SV=1	35	0	11	Ubiquitin-60S ribosomal protein L40 OS=Drosophila melanogaster GN=RpL40 PE=1 SV=2	15	0	15
CG8192 OS=Drosophila melanogaster GN=CG8192	51	18	0	Nipped-A, isoform D OS=Drosophila melanogaster GN=Nipped-A PE=4 SV=1	435	11	0	WD repeat-containing protein 26 homolog OS=Drosophila melanogaster GN=CG7611 PE=1 SV=1	70	8	0	CG8031 OS=Drosophila melanogaster GN=CG8031 PE=2 SV=1	33	17	0	CG8192 OS=Drosophila melanogaster GN=CG8192 PE=1 SV=1	51	0	10	Serine/threonine-protein phosphatase alpha-1 isoform OS=Drosophila melanogaster GN=Pp1alpha-96A PE=1 SV=1	37	0	13
Zormin, isoform D OS=Drosophila melanogaster GN=zormin	411	18	0	Mitochondrial transcription factor A, isoform B OS=Drosophila melanogaster GN=TFAM PE=2 SV=1	33	11	0	Alanine--glyoxylate aminotransferase 2-like OS=Drosophila melanogaster GN=CG8745 PE=1 SV=2	54	8	0	Tropomyosin-1, isoforms 9A/A/B OS=Drosophila melanogaster GN=Tm1 PE=1 SV=2	39	16	0	CG8500 OS=Drosophila melanogaster GN=CG8500 PE=1 SV=1	26	0	10	Serine pyruvate aminotransferase OS=Drosophila melanogaster GN=Spat PE=2 SV=1	44	0	12
Protein cycle OS=Drosophila melanogaster GN=cyc	48	16	0	LD20793p OS=Drosophila melanogaster GN=Peritrophin-A PE=2 SV=1	25	10	0	RE50350p OS=Drosophila melanogaster GN=eIF4AIII PE=1 SV=1	46	8	0	Serine/threonine-protein phosphatase 2B catalytic subunit 2 OS=Drosophila melanogaster GN=Pp2B-14D PE=1 SV=2	63	16	0	BcDNA.GH05536 OS=Drosophila melanogaster GN=CG5867-RA PE=2 SV=1	30	0	10	Ryanodine receptor 44F OS=Drosophila melanogaster GN=Rya-r44F PE=1 SV=3	581	0	11
RE71854p OS=Drosophila melanogaster GN=TwdlE	21	16	0	Eukaryotic translation initiation factor 1A OS=Drosophila melanogaster GN=eIF-1A PE=2 SV=1	17	10	0	Vacuolar protein sorting-associated protein 28 homolog OS=Drosophila melanogaster GN=Vps28 PE=1 SV=1	25	7	0	EG:87B1.3 protein OS=Drosophila melanogaster GN=bcn92 PE=4 SV=1	58	16	0	Gp210 OS=Drosophila melanogaster GN=gp210 PE=1 SV=1	210	0	9	LD15586p OS=Drosophila melanogaster GN=l(2)k09913 PE=2 SV=1	44	0	11
CG5873 OS=Drosophila melanogaster GN=CG5873	85	16	0	Gasp, isoform B OS=Drosophila melanogaster GN=Gasp PE=4 SV=1	26	9	0	Superoxide dismutase [Cu-Zn] OS=Drosophila melanogaster GN=CCS PE=3 SV=1	28	7	0	CG11771 OS=Drosophila melanogaster GN=CG11771 PE=2 SV=1	81	15	0	Superoxide dismutase [Cu-Zn] OS=Drosophila melanogaster GN=CCS PE=3 SV=1	28	0	9	Valyl-tRNA synthetase, isoform A OS=Drosophila melanogaster GN=Aats-val PE=2 SV=1	118	0	10
BcDNA.GH05536 OS=Drosophila melanogaster GN=CG5867-RA	30	15	0	Hexokinase C OS=Drosophila melanogaster GN=Hex-C PE=2 SV=1	51	9	0	AT13091p OS=Drosophila melanogaster GN=CG4420 PE=1 SV=1	51	7	0	CG32549, isoform B OS=Drosophila melanogaster GN=CG32549-RF PE=1 SV=1 phosphatase	70	14	0	Lethal (3) 03670 OS=Drosophila melanogaster GN=l(3)03670 PE=1 SV=1	24	0	9	BIR-containing ubiquitin-conjugating enzyme OS=Drosophila melanogaster GN=Bruce PE=1 SV=3	539	0	9
Cuticular protein 49Ab OS=Drosophila melanogaster GN=Cpr49Ab	27	13	0	SD23103p OS=Drosophila melanogaster GN=CG5390 PE=2 SV=1	45	9	0	Protein l(2)37Cc OS=Drosophila melanogaster GN=l(2)37Cc PE=1 SV=2	30	7	0	CG8665 OS=Drosophila melanogaster GN=CG8665 PE=1 SV=3	100	14	0	Myosin-2 essential light chain OS=Drosophila melanogaster GN=Mlc-c PE=1 SV=1	17	0	8	Heat shock protein 68 OS=Drosophila melanogaster GN=Hsp68 PE=1 SV=1	70	0	9
LD20793p OS=Drosophila melanogaster GN=Peritrophin-A	25	12	0	GH06117p OS=Drosophila melanogaster GN=pst PE=2 SV=2	77	9	0	Proteasome subunit alpha type-4 OS=Drosophila melanogaster GN=Pros29 PE=1 SV=2	29	7	0	Protein cycle OS=Drosophila melanogaster GN=cyc PE=2 SV=2	48	13	0	Adenylate kinase 2, mitochondrial OS=Drosophila melanogaster GN=Adk2 PE=1 SV=1	27	0	8	Heat shock 70 kDa protein cognate 1 OS=Drosophila melanogaster GN=Hsc70-1 PE=1 SV=1	71	0	9
PRL-1, isoform A OS=Drosophila melanogaster GN=PRL-1	20	12	0	LD37574p OS=Drosophila melanogaster GN=yps PE=1 SV=1	38	9	0	cGMP-specific 3',5'-cyclic phosphodiesterase OS=Drosophila melanogaster GN=Pde6 PE=1 SV=3	126	7	0	DNA-binding protein modulo OS=Drosophila melanogaster GN=mod PE=1 SV=2	60	12	0	Probable elongation factor 1-delta OS=Drosophila melanogaster GN=eEF1delta PE=1 SV=1	29	0	8	CG8187 OS=Drosophila melanogaster GN=CG8187 PE=2 SV=1	42	0	9
RE55542p OS=Drosophila melanogaster GN=yellow-e	59	12	0	Putative oxidoreductase GLYR1 homolog OS=Drosophila melanogaster GN=CG4747 PE=1 SV=1	65	8	0	RH04336p OS=Drosophila melanogaster GN=CG9953 PE=2 SV=1	57	7	0	Ubiquitin-60S ribosomal protein L40 OS=Drosophila melanogaster GN=RpL40 PE=1 SV=2	15	12	0	Cuticular protein 49Ab OS=Drosophila melanogaster GN=Cpr49Ab PE=4 SV=1	27	0	8	Neurobeachin OS=Drosophila melanogaster GN=rg PE=1 SV=2	396	0	9
IP01285p OS=Drosophila melanogaster GN=Zasp52 PE=2 SV=1	96	12	0	Rho GTPase-activating protein 190 OS=Drosophila melanogaster GN=RhoGAPp190 PE=1 SV=2	179	8	0	CG13822 OS=Drosophila melanogaster GN=CG13822 PE=1 SV=1	25	7	0	YjeF N-terminal domain-containing protein CG2974 OS=Drosophila melanogaster GN=CG2974 PE=2 SV=2	26	12	0	CG17298 OS=Drosophila melanogaster GN=CG17298 PE=2 SV=1	10	0	8	TEP4 protein OS=Drosophila melanogaster GN=TepIV PE=2 SV=1	168	0	9
CG7789 OS=Drosophila melanogaster GN=CG7789 PE=2 SV=1	33	11	0	CG3074, isoform A OS=Drosophila melanogaster GN=CG3074 PE=2 SV=1	49	8	0	CG31352 OS=Drosophila melanogaster GN=unc-115 PE=1 SV=4	90	7	0	Hexokinase C OS=Drosophila melanogaster GN=Hex-C PE=2 SV=1	51	12	0	CG5945 OS=Drosophila melanogaster GN=CG5945 PE=1 SV=1	29	0	8	F box and leucine-rich-repeat gene 4 OS=Drosophila melanogaster GN=Fbxl4 PE=2 SV=2	76	0	9
CG5945 OS=Drosophila melanogaster GN=CG5945 PE=1 SV=1	29	11	0	CG6347 OS=Drosophila melanogaster GN=CG6347 PE=2 SV=1	39	8	0	Chromatin-remodeling complex ATPase chain Iswi OS=Drosophila melanogaster GN=Iswi PE=1 SV=1	119	7	0	RH04437p OS=Drosophila melanogaster GN=Cpr92F PE=2 SV=1	21	12	0	CG6055 OS=Drosophila melanogaster GN=CG6055 PE=2 SV=1	25	0	8	CG30158 OS=Drosophila melanogaster GN=CG30158 PE=4 SV=1	30	0	9
Cuticular protein 62Bb, isoform A OS=Drosophila melanogaster GN=Cpr62Bb PE=1 SV=2	21	11	0	Beta NAC homolog OS=Drosophila melanogaster GN=bic PE=1 SV=1	18	8	0	26S proteasome regulatory complex subunit p50 OS=Drosophila melanogaster GN=Tbp-1 PE=2 SV=1	48	6	0	Ubiquitin carboxyl-terminal hydrolase OS=Drosophila melanogaster GN=Uch PE=2 SV=2	26	11	0	Calphotin OS=Drosophila melanogaster GN=Cpn PE=1 SV=2	85	0	7	Slimb OS=Drosophila melanogaster GN=slmb PE=1 SV=1	59	0	9
Discs overgrown protein kinase OS=Drosophila melanogaster GN=dco PE=1 SV=2	48	10	0	CG5945 OS=Drosophila melanogaster GN=CG5945 PE=1 SV=1	29	8	0	CG2046 OS=Drosophila melanogaster GN=CG2046 PE=1 SV=1	26	6	0	Troponin I OS=Drosophila melanogaster GN=wupA PE=1 SV=3	30	11	0	CG13369 OS=Drosophila melanogaster GN=Dredd PE=1 SV=1	32	0	7	GH14654p OS=Drosophila melanogaster GN=GstE1 PE=2 SV=1	25	0	8
Gp210 OS=Drosophila melanogaster GN=gp210 PE=1 SV=1	210	10	0	Discs overgrown protein kinase OS=Drosophila melanogaster GN=dco PE=1 SV=2	48	7	0	Microtubule-associated protein Jupiter OS=Drosophila melanogaster GN=Jupiter PE=1 SV=2	22	6	0	Heat shock protein 68 OS=Drosophila melanogaster GN=Hsp68 PE=1 SV=1	70	10	0	SD23103p OS=Drosophila melanogaster GN=CG5390 PE=2 SV=1	45	0	7	Casein kinase I isoform alpha OS=Drosophila melanogaster GN=CkIalpha PE=2 SV=1	40	0	8
CG9780 OS=Drosophila melanogaster GN=CG9780 PE=2 SV=1	67	10	0	39 kDa FK506-binding nuclear protein OS=Drosophila melanogaster GN=FK506-bp1 PE=1 SV=2	39	7	0	Probable arginyl-tRNA synthetase, cytoplasmic OS=Drosophila melanogaster GN=Aats-arg PE=2 SV=1	76	6	0	Protein l(2)37Cc OS=Drosophila melanogaster GN=l(2)37Cc PE=1 SV=2	30	10	0	CG11284 OS=Drosophila melanogaster GN=CG11284 PE=1 SV=1	29	0	7	Protein rogdi OS=Drosophila melanogaster GN=rogdi PE=1 SV=2	30	0	8
CG11284 OS=Drosophila melanogaster GN=CG11284 PE=1 SV=1	29	10	0	Papilin OS=Drosophila melanogaster GN=Ppn PE=1 SV=2	313	7	0	CG5321 OS=Drosophila melanogaster GN=CG5321 PE=2 SV=2	48	6	0	Moesin/ezrin/radixin homolog 1 OS=Drosophila melanogaster GN=Moe PE=1 SV=2	68	10	0	Ras-like protein 3 OS=Drosophila melanogaster GN=R PE=2 SV=2	21	0	6	Glutathione S transferase E4 OS=Drosophila melanogaster GN=GstE4 PE=4 SV=1	25	0	8
CG42323, isoform C OS=Drosophila melanogaster GN=CG42323 PE=4 SV=1	15	10	0	Innexin inx2 OS=Drosophila melanogaster GN=inx2 PE=1 SV=1	42	7	0	CG14434 OS=Drosophila melanogaster GN=CG14434 PE=2 SV=1	21	6	0	Innexin inx2 OS=Drosophila melanogaster GN=inx2 PE=1 SV=1	42	10	0	CG30158 OS=Drosophila melanogaster GN=CG30158 PE=4 SV=1	30	0	6	PCI domain-containing protein 2 homolog OS=Drosophila melanogaster GN=PCID2 PE=1 SV=2	45	0	7
CG6347 OS=Drosophila melanogaster GN=CG6347 PE=2 SV=1	39	10	0	CG31191, isoform B (Fragment) OS=Drosophila melanogaster GN=CG31191 PE=4 SV=1	53	7	0	GH14654p OS=Drosophila melanogaster GN=GstE1 PE=2 SV=1	25	6	0	CTP synthase OS=Drosophila melanogaster GN=CG6854 PE=1 SV=2	69	10	0	CG11883, isoform C OS=Drosophila melanogaster GN=CG11883 PE=3 SV=1	86	0	6	Protein l(2)37Cc OS=Drosophila melanogaster GN=l(2)37Cc PE=1 SV=2	30	0	7
CG18347 OS=Drosophila melanogaster GN=CG18347 PE=2 SV=1	35	9	0	LD43891p OS=Drosophila melanogaster GN=ics PE=2 SV=1	31	7	0	Sc2 OS=Drosophila melanogaster GN=Sc2 PE=2 SV=1	34	6	0	CG14207, isoform B OS=Drosophila melanogaster GN=CG14207-RB PE=2 SV=1	22	10	0	Pur-alpha OS=Drosophila melanogaster GN=Pur-alpha PE=2 SV=1	31	0	6	Sterile20-like kinase, isoform F OS=Drosophila melanogaster GN=slik PE=4 SV=1	185	0	7
CG31549 OS=Drosophila melanogaster GN=CG11005 PE=1 SV=1	27	9	0	CG5594, isoform B OS=Drosophila melanogaster GN=BEST:CK01510 PE=2 SV=1	114	7	0	UPF0424 protein CG6153 OS=Drosophila melanogaster GN=CG6153 PE=2 SV=1	24	6	0	CG31199 OS=Drosophila melanogaster GN=CG17837 PE=2 SV=2	33	10	0	CG3074, isoform A OS=Drosophila melanogaster GN=CG3074 PE=2 SV=1	49	0	6	CG11309, isoform A OS=Drosophila melanogaster GN=CG11309 PE=2 SV=1	41	0	7
Protein l(2)37Cc OS=Drosophila melanogaster GN=l(2)37Cc PE=1 SV=2	30	9	0	Lysyl oxidase-like 2 OS=Drosophila melanogaster GN=lox2 PE=2 SV=1	58	7	0	CG1371 OS=Drosophila melanogaster GN=CG1371 PE=4 SV=1	131	6	0	CG7789 OS=Drosophila melanogaster GN=CG7789 PE=2 SV=1	33	10	0	CG6426 OS=Drosophila melanogaster GN=CG6426 PE=2 SV=1	17	0	6	CG11242 OS=Drosophila melanogaster GN=CG11242 PE=1 SV=1	27	0	7
Pur-alpha OS=Drosophila melanogaster GN=Pur-alpha PE=2 SV=1	31	9	0	CG1970 OS=Drosophila melanogaster GN=CG1970-RA PE=1 SV=2	53	7	0	CG6370 OS=Drosophila melanogaster GN=CG6370 PE=1 SV=1	69	6	0	Malic enzyme OS=Drosophila melanogaster GN=Mdh PE=1 SV=1	69	10	0	CG6782, isoform A OS=Drosophila melanogaster GN=CG6782 PE=2 SV=1	34	0	6	Calphotin OS=Drosophila melanogaster GN=Cpn PE=1 SV=2	85	0	7
CG3074, isoform A OS=Drosophila melanogaster GN=CG3074 PE=2 SV=1	49	9	0	Microtubule-associated protein OS=Drosophila melanogaster GN=tau PE=2 SV=2	39	7	0	Probable cytochrome P450 12a5, mitochondrial OS=Drosophila melanogaster GN=Cyp12a5 PE=2 SV=1	61	6	0	CG11975 OS=Drosophila melanogaster GN=CG11975 PE=2 SV=1	38	10	0	AT08919p OS=Drosophila melanogaster GN=CG6083 PE=2 SV=1	36	0	6	LIM and SH3 domain protein Lasp OS=Drosophila melanogaster GN=Lasp PE=1 SV=2	74	0	7
TEP4 protein OS=Drosophila melanogaster GN=TepIV PE=2 SV=1	168	9	0	CG13822 OS=Drosophila melanogaster GN=CG13822 PE=1 SV=1	25	7	0	RE50216p OS=Drosophila melanogaster GN=CG6950 PE=2 SV=1	28	6	0	CG6144, isoform A OS=Drosophila melanogaster GN=CG6144 PE=1 SV=3	26	10	0	TEP4 protein OS=Drosophila melanogaster GN=TepIV PE=2 SV=1	168	0	6	Nipped-A, isoform D OS=Drosophila melanogaster GN=Nipped-A PE=4 SV=1	435	0	7
Pupal cuticle protein OS=Drosophila melanogaster GN=Pcp PE=2 SV=1	21	9	0	Hexokinase A, isoform A OS=Drosophila melanogaster GN=Hex-A PE=1 SV=1	59	7	0	Probable elongation factor 1-delta OS=Drosophila melanogaster GN=eEF1delta PE=1 SV=1	29	5	0	Cuticular protein 67B OS=Drosophila melanogaster GN=Cpr67B PE=2 SV=1	30	10	0	Aly OS=Drosophila melanogaster GN=Aly PE=1 SV=1	28	0	6	Cytosolic Fe-S cluster assembly factor NUBP2 homolog OS=Drosophila melanogaster GN=CG4858 PE=1 SV=1	28	0	6
DnaJ protein homolog 1 OS=Drosophila melanogaster GN=DnaJ-1 PE=1 SV=3	37	9	0	cAMP-specific 3',5'-cyclic phosphodiesterase OS=Drosophila melanogaster GN=dnc PE=1 SV=4	115	6	0	Synembryn OS=Drosophila melanogaster GN=ric8a PE=1 SV=2	66	5	0	60S ribosomal protein L15 OS=Drosophila melanogaster GN=RpL15 PE=2 SV=1	24	9	0	LD40489p OS=Drosophila melanogaster GN=SF2 PE=1 SV=1	28	0	6	LD45860p OS=Drosophila melanogaster GN=REG PE=1 SV=1	28	0	6
CG31191, isoform B (Fragment) OS=Drosophila melanogaster GN=CG31191 PE=4 SV=1	53	9	0	Protein l(2)37Cc OS=Drosophila melanogaster GN=l(2)37Cc PE=1 SV=2	30	6	0	TEP4 protein OS=Drosophila melanogaster GN=TepIV PE=2 SV=1	168	5	0	Anamorsin homolog OS=Drosophila melanogaster GN=l(2)35Bg PE=1 SV=1	27	9	0	CG9427 OS=Drosophila melanogaster GN=CG9427 PE=2 SV=1	24	0	6	COP9 signalosome complex subunit 8 OS=Drosophila melanogaster GN=CSN8 PE=1 SV=1	21	0	6
LD20211p OS=Drosophila melanogaster GN=Tudor-SN PE=1 SV=1	103	9	0	Serine-arginine protein 55 OS=Drosophila melanogaster GN=B52 PE=1 SV=4	43	6	0	CG9427 OS=Drosophila melanogaster GN=CG9427 PE=2 SV=1	24	5	0	Apoptosis inhibitor 5 homolog OS=Drosophila melanogaster GN=Aac11 PE=1 SV=1	60	9	0	CG9140 OS=Drosophila melanogaster GN=CG9140 PE=2 SV=1	52	0	6	RabX4 OS=Drosophila melanogaster GN=RabX4 PE=2 SV=2	24	0	6
Glucose dehydrogenase [acceptor] OS=Drosophila melanogaster GN=Gld PE=2 SV=3	68	9	0	PIP82 protein OS=Drosophila melanogaster GN=PIP82 PE=2 SV=1	129	6	0	CG7671 OS=Drosophila melanogaster GN=CG7671 PE=1 SV=1	40	5	0	Nuclear protein localization protein 4 homolog OS=Drosophila melanogaster GN=CG4673 PE=1 SV=3	73	9	0	CG2046 OS=Drosophila melanogaster GN=CG2046 PE=1 SV=1	26	0	6	CG9436 OS=Drosophila melanogaster GN=CG9436 PE=2 SV=1	35	0	6
Protein lethal(3)malignant blood neoplasm 1 OS=Drosophila melanogaster GN=l(3)mbn PE=2 SV=2	67	9	0	Ccp84Ab OS=Drosophila melanogaster GN=Ccp84Ab PE=1 SV=1	23	6	0	LD43891p OS=Drosophila melanogaster GN=ics PE=2 SV=1	31	5	0	Eukaryotic translation initiation factor 3 subunit G-1 OS=Drosophila melanogaster GN=eIF3-S4-1 PE=1 SV=1	30	9	0	CG6673, isoform B OS=Drosophila melanogaster GN=CG6673 PE=1 SV=2	29	0	6	CG11284 OS=Drosophila melanogaster GN=CG11284 PE=1 SV=1	29	0	5
CG30069 OS=Drosophila melanogaster GN=CG30069 PE=4 SV=1	461	9	0	Stardust, isoform H OS=Drosophila melanogaster GN=sdt PE=4 SV=1	103	6	0	RE03226p OS=Drosophila melanogaster GN=CG1702 PE=2 SV=1	27	5	0	CG8778 OS=Drosophila melanogaster GN=CG8778 PE=2 SV=1	32	9	0	Cuticular protein 62Bb, isoform A OS=Drosophila melanogaster GN=Cpr62Bb PE=1 SV=2	21	0	6	Probable methylmalonate-semialdehyde dehydrogenase [acylating], mitochondrial OS=Drosophila melanogaster GN=CG17896 PE=1 SV=1	56	0	5
Eukaryotic translation initiation factor 4G, isoform B OS=Drosophila melanogaster GN=eIF4G PE=4 SV=1	211	9	0	Blastopia polyprotein OS=Drosophila melanogaster GN=polyprotein PE=4 SV=1	152	6	0	Arginase OS=Drosophila melanogaster GN=arg PE=2 SV=2	39	5	0	CG9436 OS=Drosophila melanogaster GN=CG9436 PE=2 SV=1	35	9	0	Proteasome subunit alpha type-4 OS=Drosophila melanogaster GN=Pros29 PE=1 SV=2	29	0	5	Aminopeptidase P OS=Drosophila melanogaster GN=ApepP PE=2 SV=1	69	0	5
CG17294 OS=Drosophila melanogaster GN=CG17294 PE=1 SV=1	28	8	0	CG9812, isoform B OS=Drosophila melanogaster GN=CG9812 PE=4 SV=1	24	6	0	Aspartyl-tRNA synthetase OS=Drosophila melanogaster GN=Aats-asp PE=2 SV=1	59	5	0	CG30022 OS=Drosophila melanogaster GN=CG30022;CG30023 PE=2 SV=1	31	9	0	Ubiquitin-conjugating enzyme E2-17 kDa OS=Drosophila melanogaster GN=UbcD6 PE=2 SV=2	17	0	5	Adenylate kinase 2, mitochondrial OS=Drosophila melanogaster GN=Adk2 PE=1 SV=1	27	0	5
3-hydroxyacyl-CoA dehydrogenase type-2 OS=Drosophila melanogaster GN=scu PE=1 SV=1	27	8	0	Tumor suppressor protein 101 OS=Drosophila melanogaster GN=TSG101 PE=1 SV=2	45	6	0	CG9812, isoform B OS=Drosophila melanogaster GN=CG9812 PE=4 SV=1	24	5	0	SD23103p OS=Drosophila melanogaster GN=CG5390 PE=2 SV=1	45	9	0	Synaptosomal-associated protein 25 OS=Drosophila melanogaster GN=Snap25 PE=2 SV=1	24	0	5	Ubiquitin fusion degradation protein 1 homolog OS=Drosophila melanogaster GN=Ufd1-like PE=1 SV=1	35	0	5
Probable elongation factor 1-delta OS=Drosophila melanogaster GN=eEF1delta PE=1 SV=1	29	8	0	CG10424 OS=Drosophila melanogaster GN=CG10424 PE=1 SV=1	32	6	0	Cullin-5 OS=Drosophila melanogaster GN=Cul-5 PE=1 SV=1	97	5	0	CG31200 OS=Drosophila melanogaster GN=CG17837 PE=2 SV=1	32	9	0	Ras-related protein Rac2 OS=Drosophila melanogaster GN=Rac2 PE=1 SV=1	21	0	5	Proteasome subunit alpha type-7-1 OS=Drosophila melanogaster GN=Pros28.1 PE=1 SV=2	28	0	5
CG1561, isoform B OS=Drosophila melanogaster GN=CG1561 PE=2 SV=1	73	8	0	CG13375 OS=Drosophila melanogaster GN=EG:BACR37P7.8 PE=2 SV=2	33	6	0	Hrp59 OS=Drosophila melanogaster GN=rump PE=1 SV=1	67	5	0	CG13822 OS=Drosophila melanogaster GN=CG13822 PE=1 SV=1	25	9	0	LIM and SH3 domain protein Lasp OS=Drosophila melanogaster GN=Lasp PE=1 SV=2	74	0	5	Selenide, water dikinase 2 OS=Drosophila melanogaster GN=Sps2 PE=2 SV=3	41	0	5
39 kDa FK506-binding nuclear protein OS=Drosophila melanogaster GN=FK506-bp1 PE=1 SV=2	39	8	0	CG9577 OS=Drosophila melanogaster GN=CG9577 PE=1 SV=2	34	6	0	Sec71, isoform B OS=Drosophila melanogaster GN=sec71 PE=2 SV=1	183	5	0	Discs overgrown protein kinase OS=Drosophila melanogaster GN=dco PE=1 SV=2	48	8	0	Microtubule-associated protein Jupiter OS=Drosophila melanogaster GN=Jupiter PE=1 SV=2	22	0	5	Ubiquitin-like modifier-activating enzyme 5 OS=Drosophila melanogaster GN=CG1749 PE=1 SV=1	44	0	5
CG13840 OS=Drosophila melanogaster GN=CG13840 PE=2 SV=1	52	8	0	Flotillin-1 OS=Drosophila melanogaster GN=Flo PE=1 SV=1	47	5	0	CG11926 OS=Drosophila melanogaster GN=CG11926 PE=2 SV=1	60	5	0	Annexin-B9 OS=Drosophila melanogaster GN=AnnIX PE=1 SV=2	36	8	0	Guanine nucleotide-binding protein subunit gamma-e OS=Drosophila melanogaster GN=Ggamma30A PE=1 SV=1	8	0	5	Pop2, isoform B OS=Drosophila melanogaster GN=Pop2 PE=2 SV=1	33	0	5
Annexin-B9 OS=Drosophila melanogaster GN=AnnIX PE=1 SV=2	36	7	0	Protein pellino OS=Drosophila melanogaster GN=Pli PE=1 SV=1	47	5	0	ATP-dependent RNA helicase p62 OS=Drosophila melanogaster GN=Rm62 PE=1 SV=3	79	5	0	205 kDa microtubule-associated protein OS=Drosophila melanogaster GN=Map205 PE=1 SV=2	127	8	0	Anamorsin homolog OS=Drosophila melanogaster GN=l(2)35Bg PE=1 SV=1	27	0	5	CG9172, isoform A OS=Drosophila melanogaster GN=CG9172 PE=2 SV=1	25	0	5
Superoxide dismutase [Cu-Zn] OS=Drosophila melanogaster GN=CCS PE=3 SV=1	28	7	0	Catenin alpha OS=Drosophila melanogaster GN=alpha-Cat PE=1 SV=2	102	5	0	Ubiquitin-like modifier-activating enzyme 5 OS=Drosophila melanogaster GN=CG1749 PE=1 SV=1	44	5	0	Cathepsin L OS=Drosophila melanogaster GN=Cp1 PE=1 SV=2	42	8	0	RNA-binding protein 8A OS=Drosophila melanogaster GN=tsu PE=1 SV=1	19	0	5	Nucleoplasmin-like protein OS=Drosophila melanogaster GN=Nlp PE=1 SV=1	17	0	5
Lethal (3) 03670 OS=Drosophila melanogaster GN=l(3)03670 PE=1 SV=1	24	7	0	Ras-related protein Ral-a OS=Drosophila melanogaster GN=Rala PE=2 SV=2	23	5	0	Pod1, isoform F OS=Drosophila melanogaster GN=pod1 PE=4 SV=1	139	5	0	CG34417, isoform H OS=Drosophila melanogaster GN=CG34417 PE=4 SV=1	558	8	0	Probable maleylacetoacetate isomerase 1 OS=Drosophila melanogaster GN=CG9362 PE=2 SV=1	28	0	5	Probable 60S ribosomal protein L37-A OS=Drosophila melanogaster GN=RpL37a PE=3 SV=1	11	0	5
CG9577 OS=Drosophila melanogaster GN=CG9577 PE=1 SV=2	34	7	0	Microtubule-associated protein Jupiter OS=Drosophila melanogaster GN=Jupiter PE=1 SV=2	22	5	0	RT04435p OS=Drosophila melanogaster GN=TwdlV PE=2 SV=1	27	5	0	Pur-alpha OS=Drosophila melanogaster GN=Pur-alpha PE=2 SV=1	31	8	0	Clathrin light chain OS=Drosophila melanogaster GN=Clc PE=1 SV=1	24	0	5	Proteasome subunit alpha type-6 OS=Drosophila melanogaster GN=Prosalpha1 PE=2 SV=2	27	0	5
Heterogeneous nuclear ribonucleoprotein 27C OS=Drosophila melanogaster GN=Hrb27C PE=1 SV=2	45	7	0	RuvB-like helicase 1 OS=Drosophila melanogaster GN=pont PE=1 SV=1	50	5	0	Head-specific guanylate cyclase OS=Drosophila melanogaster GN=Gycalpha99B PE=2 SV=2	76	21	3	CG41099, isoform B OS=Drosophila melanogaster GN=CG41099 PE=4 SV=1	123	8	0	LD20793p OS=Drosophila melanogaster GN=Peritrophin-A PE=2 SV=1	25	0	5	GH07253p OS=Drosophila melanogaster GN=stops PE=2 SV=1	50	0	5
CG6782, isoform A OS=Drosophila melanogaster GN=CG6782 PE=2 SV=1	34	7	0	Enhancer of mRNA-decapping protein 4 homolog OS=Drosophila melanogaster GN=Ge-1 PE=1 SV=2	149	5	0	Elongation factor Ts OS=Drosophila melanogaster GN=CG6412 PE=1 SV=1	35	13	2	GH06117p OS=Drosophila melanogaster GN=pst PE=2 SV=2	77	8	0	CG13192 OS=Drosophila melanogaster GN=CG13192 PE=1 SV=1	35	0	5	Probable phenylalanyl-tRNA synthetase, mitochondrial OS=Drosophila melanogaster GN=Aats-phe PE=1 SV=3	52	0	5
LD23292p OS=Drosophila melanogaster GN=Mcr PE=1 SV=1	203	7	0	Probable elongation factor 1-delta OS=Drosophila melanogaster GN=eEF1delta PE=1 SV=1	29	5	0	60S ribosomal protein L19 OS=Drosophila melanogaster GN=RpL19 PE=1 SV=2	24	12	2	AT19803p OS=Drosophila melanogaster GN=CG13759 PE=2 SV=1	26	8	0	Cytoplasmic protein 89BC OS=Drosophila melanogaster GN=bor PE=2 SV=1	63	0	5	Flotillin-2 OS=Drosophila melanogaster GN=Flo-2 PE=2 SV=3	48	0	5
Lethal (2) 03709, isoform E OS=Drosophila melanogaster GN=l(2)03709 PE=4 SV=1	37	7	0	Lethal (2) 01289, isoform D OS=Drosophila melanogaster GN=l(2)01289 PE=4 SV=1	212	5	0	FI01544p OS=Drosophila melanogaster GN=Rab1 PE=1 SV=1	23	12	2	CG10424 OS=Drosophila melanogaster GN=CG10424 PE=1 SV=1	32	8	0	Still life, isoform F OS=Drosophila melanogaster GN=sif PE=4 SV=2	295	0	5	Adherens junction protein p120, isoform B OS=Drosophila melanogaster GN=p120ctn PE=4 SV=1	85	0	5
Sc2 OS=Drosophila melanogaster GN=Sc2 PE=2 SV=1	34	7	0	CG12106 OS=Drosophila melanogaster GN=CG12106 PE=1 SV=1	23	5	0	RE63456p OS=Drosophila melanogaster GN=RpL34a PE=2 SV=1	18	11	2	Hexokinase A, isoform A OS=Drosophila melanogaster GN=Hex-A PE=1 SV=1	59	8	0	CG32544 OS=Drosophila melanogaster GN=CG32544 PE=2 SV=1	20	0	5	CG13192 OS=Drosophila melanogaster GN=CG13192 PE=1 SV=1	35	0	5
Hexosaminidase 2 OS=Drosophila melanogaster GN=Hexo2 PE=2 SV=1	71	7	0	CG31149 OS=Drosophila melanogaster GN=CG31149 PE=1 SV=2	101	5	0	CG3909 OS=Drosophila melanogaster GN=CG3909 PE=1 SV=1	36	11	2	40S ribosomal protein S6 OS=Drosophila melanogaster GN=RpS6 PE=1 SV=1	28	7	0	LD37574p OS=Drosophila melanogaster GN=yps PE=1 SV=1 -DNA binding	38	0	5	Elongation factor Tu OS=Drosophila melanogaster GN=CG12736 PE=2 SV=1	50	0	5
Lysyl oxidase-like 2 OS=Drosophila melanogaster GN=lox2 PE=2 SV=1	58	7	0	LP08082p OS=Drosophila melanogaster GN=Ranbp9 PE=1 SV=1	114	5	0	Zinc finger protein on ecdysone puffs OS=Drosophila melanogaster GN=Pep PE=1 SV=1	78	11	2	Serine/threonine-protein phosphatase alpha-1 isoform OS=Drosophila melanogaster GN=Pp1alpha-96A PE=1 SV=1	37	7	0	LP07342p OS=Drosophila melanogaster GN=TwdlT PE=2 SV=1	27	0	5	RE45246p OS=Drosophila melanogaster GN=CG7889 PE=2 SV=1	35	0	5
CG6370 OS=Drosophila melanogaster GN=CG6370 PE=1 SV=1	69	7	0	CG10075 OS=Drosophila melanogaster GN=CG10075 PE=1 SV=1	29	5	0	FI03834p OS=Drosophila melanogaster GN=l(3)02640 PE=2 SV=1	69	11	2	Excitatory amino acid transporter 1, isoform A OS=Drosophila melanogaster GN=Eaat1 PE=2 SV=1	52	7	0	LD46328p OS=Drosophila melanogaster GN=Synd PE=1 SV=2	56	0	5	CG11236 OS=Drosophila melanogaster GN=CG11236 PE=2 SV=1	38	0	5
cAMP-specific 3',5'-cyclic phosphodiesterase OS=Drosophila melanogaster GN=dnc PE=1 SV=4	115	7	0	CG6673, isoform B OS=Drosophila melanogaster GN=CG6673 PE=1 SV=2	29	5	0	Rho GTPase-activating protein 190 OS=Drosophila melanogaster GN=RhoGAPp190 PE=1 SV=2	179	10	2	SET domain binding factor OS=Drosophila melanogaster GN=Sbf PE=1 SV=1	199	7	0	CG11999 OS=Drosophila melanogaster GN=CG11999 PE=1 SV=1	24	0	5	Probable maleylacetoacetate isomerase 1 OS=Drosophila melanogaster GN=CG9362 PE=2 SV=1	28	0	5
Chromatin-remodeling complex ATPase chain Iswi OS=Drosophila melanogaster GN=Iswi PE=1 SV=1	119	7	0	Hexosaminidase 2 OS=Drosophila melanogaster GN=Hexo2 PE=2 SV=1	71	5	0	60S ribosomal protein L8 OS=Drosophila melanogaster GN=RpL8 PE=2 SV=1	28	24	5	CG1550 OS=Drosophila melanogaster GN=CG1550 PE=2 SV=1	73	7	0	CG32700, isoform A OS=Drosophila melanogaster GN=CG32700 PE=1 SV=2	23	0	5	Ubiquitin thioesterase otubain-like OS=Drosophila melanogaster GN=CG4968 PE=1 SV=1	30	0	5
CG17298 OS=Drosophila melanogaster GN=CG17298 PE=2 SV=1	10	6	0	Dumpy OS=Drosophila melanogaster GN=dp PE=1 SV=4	2446	44	1	60S ribosomal protein L13 OS=Drosophila melanogaster GN=RpL13 PE=1 SV=1	25	19	4	CG4365, isoform C OS=Drosophila melanogaster GN=CG4365 PE=2 SV=1	39	7	0	Tropomyosin-1, isoforms 9A/A/B OS=Drosophila melanogaster GN=Tm1 PE=1 SV=2	39	4	45	AT17867p OS=Drosophila melanogaster GN=Mtl PE=2 SV=1	22	0	5
CG6673, isoform B OS=Drosophila melanogaster GN=CG6673 PE=1 SV=2	29	6	0	Titin OS=Drosophila melanogaster GN=sls PE=1 SV=3	2066	67	3	CG10184 OS=Drosophila melanogaster GN=CG10184 PE=2 SV=1	41	14	3	GH25379p OS=Drosophila melanogaster GN=Jafrac2 PE=1 SV=1	27	7	0	Troponin I OS=Drosophila melanogaster GN=wupA PE=1 SV=3	30	2	15	Arpc3A, isoform A OS=Drosophila melanogaster GN=Arpc3A PE=2 SV=1	16	0	5
Cytoplasmic protein 89BC OS=Drosophila melanogaster GN=bor PE=2 SV=1	63	6	0	Blue cheese OS=Drosophila melanogaster GN=bchs PE=2 SV=4	390	22	1	Eukaryotic translation initiation factor 3 subunit I OS=Drosophila melanogaster GN=Trip1 PE=1 SV=1	36	14	3	26S proteasome regulatory complex subunit p30 OS=Drosophila melanogaster GN=Rpn12 PE=1 SV=1	30	7	0	CG17294 OS=Drosophila melanogaster GN=CG17294 PE=1 SV=1	28	2	11	CG5023 OS=Drosophila melanogaster GN=CG5023 PE=2 SV=1	19	0	5
BcDNA.GH02431 OS=Drosophila melanogaster GN=BcDNA.GH02431 PE=2 SV=1	31	6	0	60S ribosomal protein L19 OS=Drosophila melanogaster GN=RpL19 PE=1 SV=2	24	17	1	Nup75 OS=Drosophila melanogaster GN=Nup75 PE=4 SV=1	77	9	2	Nup358 OS=Drosophila melanogaster GN=Nup358 PE=1 SV=2	296	7	0					GH26159p OS=Drosophila melanogaster GN=Iris PE=2 SV=1	59	0	5
Histone H2A OS=Drosophila melanogaster GN=His2A PE=1 SV=2	13	6	0	Viking OS=Drosophila melanogaster GN=vkg PE=2 SV=1	194	16	1	Protein lethal(2)essential for life OS=Drosophila melanogaster GN=l(2)efl PE=1 SV=1	21	13	3	CG9780 OS=Drosophila melanogaster GN=CG9780 PE=2 SV=1	67	7	0					Actin-related protein 2/3 complex subunit 5 OS=Drosophila melanogaster GN=p16-ARC PE=1 SV=1	17	0	5
GH14654p OS=Drosophila melanogaster GN=GstE1 PE=2 SV=1	25	6	0	Cuticular protein 73D OS=Drosophila melanogaster GN=Cpr73D PE=1 SV=4	62	13	1					Homeotic protein female sterile OS=Drosophila melanogaster GN=fs(1)h PE=1 SV=2	205	6	0					LD21546p OS=Drosophila melanogaster GN=Trn-SR PE=1 SV=2	106	0	5
Mitochondrial transcription factor A, isoform B OS=Drosophila melanogaster GN=TFAM PE=2 SV=1	33	6	0	Cuticular protein 76Bd OS=Drosophila melanogaster GN=Cpr76Bd PE=4 SV=4	122	13	1					60S ribosomal protein L19 OS=Drosophila melanogaster GN=RpL19 PE=1 SV=2	24	6	0					CG12177 OS=Drosophila melanogaster GN=CG12177 PE=2 SV=1	40	0	5
Cuticular protein 65Au OS=Drosophila melanogaster GN=Cpr65Au PE=2 SV=2	11	6	0	Vinculin OS=Drosophila melanogaster GN=Vinc PE=1 SV=1	106	12	1					Probable Ufm1-specific protease 1 OS=Drosophila melanogaster GN=UFSP1 PE=2 SV=1	26	6	0					Hexokinase A, isoform A OS=Drosophila melanogaster GN=Hex-A PE=1 SV=1	59	2	20
CG10898 OS=Drosophila melanogaster GN=CG10898 PE=2 SV=1	38	6	0	60S ribosomal protein L17 OS=Drosophila melanogaster GN=RpL17 PE=1 SV=1	22	12	1					Ubiquitin thioesterase OTU1 OS=Drosophila melanogaster GN=CG4603 PE=1 SV=1	38	6	0					Hexokinase C OS=Drosophila melanogaster GN=Hex-C PE=2 SV=1	51	2	15
CG13928 OS=Drosophila melanogaster GN=CG13928 PE=1 SV=1	27	6	0	CG11975 OS=Drosophila melanogaster GN=CG11975 PE=2 SV=1	38	11	1					tRNA (guanine-N(7)-)-methyltransferase subunit wuho OS=Drosophila melanogaster GN=wuho PE=2 SV=1	46	6	0					CG7789 OS=Drosophila melanogaster GN=CG7789 PE=2 SV=1	33	2	13
Rhythmically expressed gene 2 protein OS=Drosophila melanogaster GN=Reg-2 PE=2 SV=1	30	6	0	GH03273p OS=Drosophila melanogaster GN=CG8128 PE=2 SV=1	38	10	1					Nup75 OS=Drosophila melanogaster GN=Nup75 PE=4 SV=1	77	6	0					Casein kinase II subunit beta OS=Drosophila melanogaster GN=CkIIbeta PE=1 SV=2	27	2	12
Poly(U)-specific endoribonuclease homolog OS=Drosophila melanogaster GN=CG2145 PE=1 SV=1	64	6	0	60S ribosomal protein L15 OS=Drosophila melanogaster GN=RpL15 PE=2 SV=1	24	9	1					CG30116, isoform D OS=Drosophila melanogaster GN=CG30116 PE=4 SV=1	191	6	0					RE62495p OS=Drosophila melanogaster GN=CG12119 PE=2 SV=1	56	2	12
Laminin subunit beta-1 OS=Drosophila melanogaster GN=LanB1 PE=1 SV=4	198	6	0	Ubiquitin carboxyl-terminal hydrolase OS=Drosophila melanogaster GN=Uch PE=2 SV=2	26	9	1					LD20793p OS=Drosophila melanogaster GN=Peritrophin-A PE=2 SV=1	25	6	0					Huntingtin OS=Drosophila melanogaster GN=htt PE=2 SV=1	396	2	11
Innexin inx1 OS=Drosophila melanogaster GN=ogre PE=1 SV=1	43	6	0	CG10672 OS=Drosophila melanogaster GN=CG10672 PE=2 SV=1	34	17	2					Arginase OS=Drosophila melanogaster GN=arg PE=2 SV=2	39	6	0					CG13822 OS=Drosophila melanogaster GN=CG13822 PE=1 SV=1	25	2	11
Charged multivesicular body protein 5 OS=Drosophila melanogaster GN=CG6259 PE=1 SV=2	25	6	0	Amphiphysin OS=Drosophila melanogaster GN=Amph PE=1 SV=1	66	8	1					CG6664, isoform D OS=Drosophila melanogaster GN=CG6664 PE=2 SV=1	62	6	0					CG12171 OS=Drosophila melanogaster GN=CG12171 PE=1 SV=1	27	5	26
CG17549, isoform B OS=Drosophila melanogaster GN=CG17549 PE=4 SV=1	27	6	0	CG9572 OS=Drosophila melanogaster GN=CG9572-RA PE=1 SV=1	47	15	2					Regucalcin, isoform D OS=Drosophila melanogaster GN=regucalcin PE=2 SV=1	35	6	0					CG9427 OS=Drosophila melanogaster GN=CG9427 PE=2 SV=1	24	2	10
Retinophilin, isoform B OS=Drosophila melanogaster GN=retinophilin PE=2 SV=1	13	6	0	60S ribosomal protein L13 OS=Drosophila melanogaster GN=RpL13 PE=1 SV=1	25	28	4					CG6459 OS=Drosophila melanogaster GN=CG6459 PE=2 SV=1	29	6	0					Blue cheese OS=Drosophila melanogaster GN=bchs PE=2 SV=4	390	15	74
DSec61alpha OS=Drosophila melanogaster GN=Sec61alpha PE=2 SV=1	52	6	0	Nuclear protein localization protein 4 homolog OS=Drosophila melanogaster GN=CG4673 PE=1 SV=3	73	14	2					GH27401p OS=Drosophila melanogaster GN=HPS PE=2 SV=1	67	6	0					Tyrosine 3-monooxygenase OS=Drosophila melanogaster GN=ple PE=1 SV=2	66	2	9
Chromosomal protein D1 OS=Drosophila melanogaster GN=D1 PE=1 SV=3	37	6	0	Eukaryotic translation initiation factor 3 subunit D-1 OS=Drosophila melanogaster GN=eIF-3p66 PE=1 SV=1	64	7	1					Amphiphysin OS=Drosophila melanogaster GN=Amph PE=1 SV=1	66	6	0					CG8771 OS=Drosophila melanogaster GN=CG8771 PE=4 SV=1	208	2	9
High mobility group protein Z OS=Drosophila melanogaster GN=HmgZ PE=1 SV=1	13	6	0	MIP20481p OS=Drosophila melanogaster GN=Rab14 PE=1 SV=1	24	7	1					CG17514, isoform A OS=Drosophila melanogaster GN=CG17514 PE=1 SV=2	294	6	0					Target of rapamycin OS=Drosophila melanogaster GN=Tor PE=1 SV=1 long period	281	3	13
Dilute class unconventional myosin, isoform C OS=Drosophila melanogaster GN=didum PE=4 SV=1	208	6	0	Integrin-linked protein kinase OS=Drosophila melanogaster GN=Ilk PE=2 SV=1	51	7	1					CG3699 OS=Drosophila melanogaster GN=EG:BACR7A4.14 PE=2 SV=1	26	6	0					Protein purity of essence OS=Drosophila melanogaster GN=poe PE=1 SV=1	591	14	59
Nipped-A, isoform D OS=Drosophila melanogaster GN=Nipped-A PE=4 SV=1	435	6	0	CG30101 OS=Drosophila melanogaster GN=CG6564 PE=2 SV=1	38	105	15					CG31098 OS=Drosophila melanogaster GN=CG31098 PE=2 SV=2	48	6	0
Jetlag, isoform B OS=Drosophila melanogaster GN=jet PE=4 SV=1	35	6	0	Dodeca-satellite-binding protein 1, isoform A OS=Drosophila melanogaster GN=Dp1 PE=2 SV=1	144	32	5					CG8891 OS=Drosophila melanogaster GN=CG8891 PE=2 SV=1	21	6	0
Chromator, isoform A OS=Drosophila melanogaster GN=Chro PE=1 SV=1	101	6	0	PRL-1, isoform A OS=Drosophila melanogaster GN=PRL-1 PE=2 SV=2	20	18	3					CG7322 OS=Drosophila melanogaster GN=CG7322 PE=2 SV=1	26	6	0
CG1240 OS=Drosophila melanogaster GN=CG1240 PE=1 SV=1	27	6	0	Neurexin-4 OS=Drosophila melanogaster GN=Nrx-IV PE=1 SV=2	145	6	1					CG2107 OS=Drosophila melanogaster GN=CG2107 PE=1 SV=1	75	6	0
CG8500 OS=Drosophila melanogaster GN=CG8500 PE=1 SV=1	26	5	0	DNA topoisomerase 2 OS=Drosophila melanogaster GN=Top2 PE=1 SV=1	164	24	4					Ruby OS=Drosophila melanogaster GN=rb PE=1 SV=1	127	6	0
LD43683p OS=Drosophila melanogaster GN=obst-A PE=2 SV=2	27	5	0	Inositol hexakisphosphate and diphosphoinositol-pentakisphosphate kinase OS=Drosophila melanogaster GN=l(1)G0196 PE=1 SV=2	189	12	2					CG3603 OS=Drosophila melanogaster GN=CG3603 PE=2 SV=2	26	6	0
Calphotin OS=Drosophila melanogaster GN=Cpn PE=1 SV=2	85	5	0	Peptidyl-prolyl cis-trans isomerase, rhodopsin-specific isozyme OS=Drosophila melanogaster GN=ninaA PE=1 SV=1	26	6	1					Protein KIAA0664 homolog OS=Drosophila melanogaster GN=CG8443 PE=1 SV=1	161	5	0
CG9427 OS=Drosophila melanogaster GN=CG9427 PE=2 SV=1	24	5	0	Armadillo segment polarity protein OS=Drosophila melanogaster GN=arm PE=1 SV=1	91	6	1					Ubiquitin-conjugating enzyme E2-17 kDa OS=Drosophila melanogaster GN=UbcD6 PE=2 SV=2	17	5	0
CG2046 OS=Drosophila melanogaster GN=CG2046 PE=1 SV=1	26	5	0	Pheromone-binding protein-related protein 2 OS=Drosophila melanogaster GN=Pbprp2 PE=2 SV=2	17	6	1					6-phosphogluconate dehydrogenase, decarboxylating OS=Drosophila melanogaster GN=Pgd PE=2 SV=1	52	5	0
RH04924p OS=Drosophila melanogaster GN=se PE=1 SV=1	28	5	0	Ryanodine receptor 44F OS=Drosophila melanogaster GN=Rya-r44F PE=1 SV=3	581	6	1					E3 ubiquitin-protein ligase hyd OS=Drosophila melanogaster GN=hyd PE=1 SV=3	319	5	0
Proteasome subunit alpha type-4 OS=Drosophila melanogaster GN=Pros29 PE=1 SV=2	29	5	0	Ubiquitin-like modifier-activating enzyme 5 OS=Drosophila melanogaster GN=CG1749 PE=1 SV=1	44	6	1					Proteasome subunit alpha type-3 OS=Drosophila melanogaster GN=Prosalpha7 PE=1 SV=1	28	5	0
Pyrroline-5-carboxylate reductase OS=Drosophila melanogaster GN=CG5840 PE=1 SV=1	28	5	0	UPF0172 protein CG3501 OS=Drosophila melanogaster GN=CG3501 PE=1 SV=1	23	6	1					Copper homeostasis protein cutC homolog OS=Drosophila melanogaster GN=CG6136 PE=2 SV=1	29	5	0
CG9531 OS=Drosophila melanogaster GN=CG9531 PE=1 SV=1	37	5	0	CG5224 OS=Drosophila melanogaster GN=CG5224 PE=2 SV=1	25	6	1					Cytosolic Fe-S cluster assembly factor NUBP1 homolog OS=Drosophila melanogaster GN=CG17904 PE=1 SV=1	33	5	0
TPPP family protein CG4893 OS=Drosophila melanogaster GN=CG4893 PE=2 SV=1	21	5	0	Aly OS=Drosophila melanogaster GN=Aly PE=1 SV=1	28	6	1					Protein sarah OS=Drosophila melanogaster GN=sra PE=1 SV=1	31	5	0
CG42345, isoform E OS=Drosophila melanogaster GN=CG42345 PE=4 SV=2	87	5	0	CG18528 OS=Drosophila melanogaster GN=CG18528 PE=1 SV=3	55	6	1					Par-1, isoform B OS=Drosophila melanogaster GN=par-1 PE=1 SV=1	98	5	0
Par-1, isoform B OS=Drosophila melanogaster GN=par-1 PE=1 SV=1	98	5	0	Bruchpilot, isoform C OS=Drosophila melanogaster GN=brp PE=4 SV=1	202	46	8					Eukaryotic translation initiation factor 4G, isoform B OS=Drosophila melanogaster GN=eIF4G PE=4 SV=1	211	5	0
RE01065p OS=Drosophila melanogaster GN=CG13900 PE=2 SV=1	137	5	0	Protein 4.1 homolog OS=Drosophila melanogaster GN=cora PE=1 SV=1	184	63	11					Gasp, isoform B OS=Drosophila melanogaster GN=Gasp PE=4 SV=1	26	5	0
CG5026, isoform A OS=Drosophila melanogaster GN=CG5026 PE=1 SV=1	69	5	0	L(3)82Fd, isoform U OS=Drosophila melanogaster GN=l(3)82Fd PE=4 SV=1	136	17	3					RE01065p OS=Drosophila melanogaster GN=CG13900 PE=2 SV=1	137	5	0
CG18528 OS=Drosophila melanogaster GN=CG18528 PE=1 SV=3	55	5	0	Disks large 1 tumor suppressor protein OS=Drosophila melanogaster GN=dlg1 PE=1 SV=2	107	11	2					RH51491p OS=Drosophila melanogaster GN=CG9511 PE=2 SV=1	47	5	0
Cuticular protein 64Ad OS=Drosophila melanogaster GN=Cpr64Ad PE=1 SV=2	24	5	0	V-type proton ATPase subunit H OS=Drosophila melanogaster GN=VhaSFD PE=1 SV=2	54	11	2					Beta NAC homolog OS=Drosophila melanogaster GN=bic PE=1 SV=1	18	5	0
Ubiquitin-like modifier-activating enzyme 5 OS=Drosophila melanogaster GN=CG1749 PE=1 SV=1	44	5	0	CG17838, isoform F OS=Drosophila melanogaster GN=CG17838 PE=4 SV=1	59	11	2					CG10237, isoform C OS=Drosophila melanogaster GN=CG10237 PE=2 SV=1	36	5	0
Cuticular protein 49Ah OS=Drosophila melanogaster GN=Cpr49Ah PE=4 SV=1	22	5	0									Dopamine N acetyltransferase, isoform A OS=Drosophila melanogaster GN=Dat PE=2 SV=1	27	5	0
CG31688, isoform B OS=Drosophila melanogaster GN=CG31688 PE=4 SV=1	21	5	0									26S proteasome regulatory complex subunit p50 OS=Drosophila melanogaster GN=Tbp-1 PE=2 SV=1	48	5	0
PIP5K59B, isoform D OS=Drosophila melanogaster GN=PIP5K59B PE=4 SV=2	110	5	0									GH12714p OS=Drosophila melanogaster GN=PpD3 PE=2 SV=1	59	5	0
Hillarin, isoform A OS=Drosophila melanogaster GN=Hil PE=2 SV=1	94	5	0									CG17294 OS=Drosophila melanogaster GN=CG17294 PE=1 SV=1	28	5	0
BcDNA.GH11110 OS=Drosophila melanogaster GN=nito PE=1 SV=1	89	5	0									CG9140 OS=Drosophila melanogaster GN=CG9140 PE=2 SV=1	52	5	0
RT04435p OS=Drosophila melanogaster GN=TwdlV PE=2 SV=1	27	5	0									CG6083 OS=Drosophila melanogaster GN=CG6083 PE=2 SV=2	36	5	0
CG13722 OS=Drosophila melanogaster GN=CG13722 PE=2 SV=1	77	5	0									LD16419p OS=Drosophila melanogaster GN=RhoGDI PE=2 SV=1	23	5	0
Histone H1 OS=Drosophila melanogaster GN=His1 PE=1 SV=1	26	36	2									CG9914 OS=Drosophila melanogaster GN=CG9914 PE=2 SV=2	35	5	0
Cuticular protein 73D OS=Drosophila melanogaster GN=Cpr73D PE=1 SV=4	62	27	2									Hexosaminidase 2 OS=Drosophila melanogaster GN=Hexo2 PE=2 SV=1	71	5	0
Prominin, isoform D OS=Drosophila melanogaster GN=prom PE=4 SV=1	138	25	2									CG9578 OS=Drosophila melanogaster GN=CG9578 PE=1 SV=2	32	5	0
CG42367 OS=Drosophila melanogaster GN=CG42367 PE=2 SV=2	18	59	5									CG9577 OS=Drosophila melanogaster GN=CG9577 PE=1 SV=2	34	5	0
Dynamin associated protein isoform Dap160-1 OS=Drosophila melanogaster GN=Dap160 PE=1 SV=1	120	50	5									CG10672 OS=Drosophila melanogaster GN=CG10672 PE=2 SV=1	34	21	2
LD46328p OS=Drosophila melanogaster GN=Synd PE=1 SV=2	56	18	2									60 kDa heat shock protein, mitochondrial OS=Drosophila melanogaster GN=Hsp60 PE=1 SV=3	61	16	2
Troponin T, skeletal muscle OS=Drosophila melanogaster GN=up PE=1 SV=3	47	33	4									CG7834, isoform A OS=Drosophila melanogaster GN=CG7834 PE=2 SV=1	27	16	2
Tiggrin OS=Drosophila melanogaster GN=Tig PE=1 SV=2	257	16	2									Putative uncharacterized protein OS=Drosophila melanogaster GN=wal PE=2 SV=1	34	15	2
60S ribosomal protein L19 OS=Drosophila melanogaster GN=RpL19 PE=1 SV=2	24	15	2									Serine/threonine-protein phosphatase 2B catalytic subunit 3 OS=Drosophila melanogaster GN=CanA-14F PE=1 SV=4	64	29	4
Short stop, isoform G OS=Drosophila melanogaster GN=shot PE=1 SV=1	615	222	30									CG8757 OS=Drosophila melanogaster GN=CG8757 PE=2 SV=1	29	14	2
Vinculin OS=Drosophila melanogaster GN=Vinc PE=1 SV=1	106	20	3									CG5703 OS=Drosophila melanogaster GN=CG5703 PE=1 SV=1	27	14	2
V-type proton ATPase subunit D 1 OS=Drosophila melanogaster GN=Vha36 PE=1 SV=1	28	13	2									Casein kinase II subunit beta OS=Drosophila melanogaster GN=CkIIbeta PE=1 SV=2	27	13	2
CG3244 OS=Drosophila melanogaster GN=CG3244 PE=2 SV=1	26	45	7									GTP-binding nuclear protein Ran OS=Drosophila melanogaster GN=ran PE=1 SV=1	25	13	2
LD15586p OS=Drosophila melanogaster GN=l(2)k09913 PE=2 SV=1	44	19	3									Dynamin associated protein isoform Dap160-1 OS=Drosophila melanogaster GN=Dap160 PE=1 SV=1	120	13	2
Dumpy OS=Drosophila melanogaster GN=dp PE=1 SV=4	2446	139	22									LD15586p OS=Drosophila melanogaster GN=l(2)k09913 PE=2 SV=1	44	13	2
Titin OS=Drosophila melanogaster GN=sls PE=1 SV=3	2066	218	36									GH13725p OS=Drosophila melanogaster GN=Tcp-1zeta PE=2 SV=1	58	13	2
Amphiphysin OS=Drosophila melanogaster GN=Amph PE=1 SV=1	66	12	2									Inositol hexakisphosphate and diphosphoinositol-pentakisphosphate kinase OS=Drosophila melanogaster GN=l(1)G0196 PE=1 SV=2	189	12	2
Cuticular protein 66D OS=Drosophila melanogaster GN=Cpr66D PE=1 SV=2	31	106	18									Fatty acid (Long chain) transport protein, isoform A OS=Drosophila melanogaster GN=Fatp PE=2 SV=2	70	12	2
Cuticular protein 64Aa OS=Drosophila melanogaster GN=Cpr64Aa PE=1 SV=1	20	51	9									Photoreceptor dehydrogenase, isoform C OS=Drosophila melanogaster GN=Pdh PE=2 SV=1	28	34	6
Viking OS=Drosophila melanogaster GN=vkg PE=2 SV=1	194	39	7
Ryanodine receptor 44F OS=Drosophila melanogaster GN=Rya-r44F PE=1 SV=3	581	22	4
Cuticular protein 49Aa OS=Drosophila melanogaster GN=Cpr49Aa PE=4 SV=1	16	11	2
CG34461 OS=Drosophila melanogaster GN=CG34461 PE=2 SV=1	15	37	7
Protein categories
Core clock components
Protein phosphatases
Protein kinases
Chromatin modifiers
Protein degradation components
