# Supplementary material for: Proteomic analysis of Drosophila CLOCK complexes identifies rhythmic interactions with SAGA and Tip60 complex component NIPPED-A
Source: Sci Rep. 2020 Oct 21;10:17951. doi: 10.1038/s41598-020-75009-5 (PMC7578830; doi:10.1038/s41598-020-75009-5)
Supplement: Supplementary file 3 — Supplementary Information 3 [file 41598_2020_75009_MOESM3_ESM.xlsx]

## Sheet: Sheet1
Data S2. Proteins identified in FLAG-CYC complexes at Zeitgeber Time 24
ZT-24
		FLAG-CYC	w1118 (control)
Identified Proteins (46)	Molecular Weight	Spectral counts	Spectral counts
Protein cycle OS=Drosophila melanogaster GN=cyc PE=2 SV=2	48	123	0
Period circadian protein OS=Drosophila melanogaster GN=per PE=1 SV=2	128	99	0
Timeless, isoform G OS=Drosophila melanogaster GN=tim PE=4 SV=1	156	84	0
Circadian locomoter output cycles protein kaput OS=Drosophila melanogaster GN=Clk PE=2 SV=3	116	61	0
CG13185, isoform C OS=Drosophila melanogaster GN=CG13185 PE=4 SV=1	634	14	0
Very long-chain-fatty-acid--CoA ligase bubblegum OS=Drosophila melanogaster GN=bgm PE=2 SV=1	74	11	0
CG9512 OS=Drosophila melanogaster GN=CG9512 PE=2 SV=1	69	11	0
Discs overgrown protein kinase OS=Drosophila melanogaster GN=dco PE=1 SV=2	48	10	0
Innexin inx2 OS=Drosophila melanogaster GN=inx2 PE=1 SV=1	42	10	0
CG10737, isoform B OS=Drosophila melanogaster GN=CG10737 PE=1 SV=1	95	9	0
LP07342p OS=Drosophila melanogaster GN=TwdlT PE=2 SV=1	27	9	0
Pterin-4-alpha-carbinolamine dehydratase OS=Drosophila melanogaster GN=Pcd PE=1 SV=2	21	8	0
Lethal (2) 44DEa, isoform D OS=Drosophila melanogaster GN=l(2)44DEa PE=4 SV=1	81	8	0
CG18003, isoform A OS=Drosophila melanogaster GN=CG18003 PE=4 SV=1	43	8	0
Nuclear cap-binding protein subunit 2 OS=Drosophila melanogaster GN=Cbp20 PE=1 SV=1	18	7	0
Probable small nuclear ribonucleoprotein Sm D1 OS=Drosophila melanogaster GN=snRNP69D PE=1 SV=1	14	7	0
Elongin B OS=Drosophila melanogaster GN=Elongin-B PE=1 SV=1	13	7	0
Transcription-associated protein 1 OS=Drosophila melanogaster GN=Nipped-A PE=1 SV=3	437	6	0
GTP-binding protein Rheb homolog OS=Drosophila melanogaster GN=Rheb PE=2 SV=1	21	6	0
Protein kinase related to protein kinase N, isoform B OS=Drosophila melanogaster GN=Pkn PE=4 SV=1	132	6	0
ALG-2 interacting protein X OS=Drosophila melanogaster GN=ALiX PE=1 SV=1	93	6	0
IP17351p OS=Drosophila melanogaster GN=RpL36A PE=1 SV=2	13	6	0
RE53289p OS=Drosophila melanogaster GN=TpnC25D PE=2 SV=2	17	6	0
GM03174p OS=Drosophila melanogaster GN=Rpb8 PE=2 SV=1	17	6	0
CG3192, isoform A OS=Drosophila melanogaster GN=CG3192-RA PE=2 SV=1	20	6	0
Heat shock protein 23 OS=Drosophila melanogaster GN=Hsp23 PE=1 SV=2	21	5	0
Neurexin-4 OS=Drosophila melanogaster GN=Nrx-IV PE=1 SV=2	145	5	0
RhoGEF3, isoform G OS=Drosophila melanogaster GN=RhoGEF3 PE=4 SV=1	102	5	0
Moira OS=Drosophila melanogaster GN=mor PE=1 SV=1	129	5	0
HL02152p OS=Drosophila melanogaster GN=l(2)35Di PE=2 SV=1	16	5	0
RE50350p OS=Drosophila melanogaster GN=eIF4AIII PE=1 SV=1	46	5	0
GH06271p OS=Drosophila melanogaster GN=Mms19 PE=2 SV=1	107	5	0
Claret OS=Drosophila melanogaster GN=ca PE=2 SV=4	218	5	0
CG5676 OS=Drosophila melanogaster GN=CG5676 PE=2 SV=1	17	5	0
CG6630 OS=Drosophila melanogaster GN=CG42533 PE=2 SV=3	228	5	0
CG6983 OS=Drosophila melanogaster GN=CG6983 PE=1 SV=1	20	5	0
Pixie, isoform A OS=Drosophila melanogaster GN=pix PE=1 SV=1	69	5	0
CG1531 OS=Drosophila melanogaster GN=CG1531 PE=2 SV=3	166	5	0
CG3446 OS=Drosophila melanogaster GN=CG3446 PE=2 SV=1	18	5	0
BIR-containing ubiquitin-conjugating enzyme OS=Drosophila melanogaster GN=Bruce PE=1 SV=3	539	19	2
CG5594, isoform B OS=Drosophila melanogaster GN=BEST:CK01510 PE=2 SV=1	114	22	3
Fatty acid (Long chain) transport protein, isoform A OS=Drosophila melanogaster GN=Fatp PE=2 SV=2	70	12	2
Zipper, isoform C OS=Drosophila melanogaster GN=zip PE=4 SV=1	227	59	10
Bicoid stability factor OS=Drosophila melanogaster GN=bsf PE=2 SV=2	157	47	8
CG12859 OS=Drosophila melanogaster GN=CG12859 PE=2 SV=1	13	11	2
Viking OS=Drosophila melanogaster GN=vkg PE=2 SV=1	194	15	3
Protein categories
Core clock components
Protein phosphatases
Protein kinases
Chromatin modifiers
Protein degradation components
